# Supplementary material for: TRPC6 Deletion Enhances eNOS Expression and Reduces LPS—Induced Acute Lung Injury
Source: Int J Mol Sci. 2023 Nov 25;24(23):16756. doi: 10.3390/ijms242316756 (PMC10706254; doi:10.3390/ijms242316756)
Supplement: Supplementary file 1 [file ijms-24-16756-s001.zip]

Archive with 1 entries (1 files):
- ijms-2688601-supplementary.pdf
